# Supplementary material for: Tumour suppressor EP300, a modulator of paclitaxel resistance and stemness, is downregulated in metaplastic breast cancer
Source: Breast Cancer Res Treat. 2017 Mar 24;163(3):461–74. doi: 10.1007/s10549-017-4202-z (PMC5427146; doi:10.1007/s10549-017-4202-z)
Supplement: Supplementary file 1 — Supplementary material 1 (XLS 50 kb) [file 10549_2017_4202_MOESM1_ESM.xls]

## Sheet: Sheet1
		Gene	accession		forward		reverse	amplicon	intron
		Notch1	NM_017617		CCAACTGCGAGCGGCCCTAC		TTCACGCCGTCCACACAGGC	193	3284
		ACVRL1	NM_000020	OLEY440	AGCCCCTCCCCGGCTCCAG	OLEY441	TTCCTGGGGGAGCCCAAGGTC	181	4774
		SNAI1	NM_005985	OLEY442	AGGCCATGTCCGGACCCACA	OLEY443	GTGGAGCAGGGACATTCGGGA	169	3520
		ATF3	NM_001040619	OLEY444	CACAGTCGCACGCAGCCA	OLEY445	CCTGGCCTGGGTGTTGAAGCA	200	6087
		ATF4	NM_182810	OLEY446	CTCCGGGACAGATTGGATGTT	OLEY447	GGCTGCTTATTAGTCTCCTGGAC	165
		PPARA	NM_005036	OLEY448	AGGGCCCTGTCTGCTCTGTGG	OLEY449	GCCGCCGAGCTCCAAGCTAC	176	>>
		PTK2B	NM_173175	OLEY450	TGCTCGCTACCGAACCCCCA	OLEY451	CCTCCTGGAACTGCAGCTTTGG	132	1222
		MSX2	NM_002449	OLEY452	ATGGAGCGGCGTGGATGCAG	OLEY453	GCGCGGCTTCCGATTGGTCT	107	4120
		ACVR1	NM_001105	OLEY454	AACGCTGCTTGCATGGGAGAAA	OLEY455	TCCAGCAGCTCTCACTTTGGCA	164	5630
		TGFB3	NM_003239	OLEY456	GACACTGTGCGTGAGTGGCTGT	OLEY457	GAGGCGCCCCAGATCTCCAC	186	7530
		CAMK2N1	NM_018584.5	OLEY458	AGAACAAGCGGCCGCCCAAG	OLEY459	ACACCAGGAGGTGCCTTGTCG	115	1494
		JAG1	NM_000214.2	OLEY460	ACGACCGCAACCGCATCGTG	OLEY461	AAAGTGGGCAACGCCCGTGT	192	13926
		MMP9	NM_004994	OLEY462	GGTGCCTTTGGACACGCACGA	OLEY463	GGCACTGCCAAAGCAGGACG	189	1775
		PAi1	NM_000602.4	OLEY464	ACCGCCAATCGCAAGGCACC	OLEY465	CCCCGAAGTCTGAGGCCAGGT	153	1148
		TMEFF1	NM_003692	OLEY466	CCCGGCGGCAAAGGCAAGAG	OLEY467	GTCCCCATTTGATCCACAGACAGGA	186	35154
		CCND1	NM_053056.2	OLEY468	CCGCAATGACCCCGCACGAT	OLEY469	TGCCACCATGGAGGGCGGAT	155	4020
		COL1A1	NM_000088.3	OLEY470	CCCCTCCCCAGCCACAAAGAGT	OLEY471	GGCCGTTCTGTACGCAGGTGA	176	1463
		CXCL12	NM_000609.5	OLEY472	TGCCAGAGCCAACGTCAAGCA	OLEY473	TCCTCAGGCGTCTGACCCTCTC	186	7332
		MSX1	NM_002448.3	OLEY474	GAGAGCCCCGAGAAGCCCGA	OLEY475	TCCGCGGCTTACGGTTCGTC	127	2332
		SMAD3	NM_005902	OLEY476	AGGCGGTCAAGAGCCTGGTCA	OLEY477	CATCGCCACAGGCGGCAGTA	184	98534
		IGFBP4	NM_001552.2	OLEY478	TGATGCACGGGCAAGGCGTG	OLEY479	CCTGCGGTCATGGGCGCTAC	134	8900
		SMAD7	Top of Form					111	20570
			NM_005904.3
			Bottom of Form	OLEY480	ATGCTGTGCCTTCCTCCGCTG	OLEY481	CCACGCACCAGTGTGACCGA
		For Notch 1 use OLEY260 / 261
		EP300	NM_001429		CTCTCATCTCCGGCCCTCTCGG		AGAAGCTGCATCTTGTACCATGCC	177	24088
				Oligo name
				OLEY440	AGCCCCTCCCCGGCTCCAG	0.025	DST	Dry ; 2 tubes per oligo
				OLEY442	AGGCCATGTCCGGACCCACA	0.025	DST	Dry ; 2 tubes per oligo
				OLEY444	CACAGTCGCACGCAGCCA	0.025	DST	Dry ; 2 tubes per oligo
				OLEY446	CTCCGGGACAGATTGGATGTT	0.025	DST	Dry ; 2 tubes per oligo
				OLEY448	AGGGCCCTGTCTGCTCTGTGG	0.025	DST	Dry ; 2 tubes per oligo
				OLEY450	TGCTCGCTACCGAACCCCCA	0.025	DST	Dry ; 2 tubes per oligo
				OLEY452	ATGGAGCGGCGTGGATGCAG	0.025	DST	Dry ; 2 tubes per oligo
				OLEY454	AACGCTGCTTGCATGGGAGAAA	0.025	DST	Dry ; 2 tubes per oligo
				OLEY456	GACACTGTGCGTGAGTGGCTGT	0.025	DST	Dry ; 2 tubes per oligo
				OLEY458	AGAACAAGCGGCCGCCCAAG	0.025	DST	Dry ; 2 tubes per oligo
				OLEY460	ACGACCGCAACCGCATCGTG	0.025	DST	Dry ; 2 tubes per oligo
				OLEY462	GGTGCCTTTGGACACGCACGA	0.025	DST	Dry ; 2 tubes per oligo
				OLEY464	ACCGCCAATCGCAAGGCACC	0.025	DST	Dry ; 2 tubes per oligo
				OLEY466	CCCGGCGGCAAAGGCAAGAG	0.025	DST	Dry ; 2 tubes per oligo
				OLEY468	CCGCAATGACCCCGCACGAT	0.025	DST	Dry ; 2 tubes per oligo
				OLEY470	CCCCTCCCCAGCCACAAAGAGT	0.025	DST	Dry ; 2 tubes per oligo
				OLEY472	TGCCAGAGCCAACGTCAAGCA	0.025	DST	Dry ; 2 tubes per oligo
				OLEY474	GAGAGCCCCGAGAAGCCCGA	0.025	DST	Dry ; 2 tubes per oligo
				OLEY476	AGGCGGTCAAGAGCCTGGTCA	0.025	DST	Dry ; 2 tubes per oligo
				OLEY478	TGATGCACGGGCAAGGCGTG	0.025	DST	Dry ; 2 tubes per oligo
				OLEY480	ATGCTGTGCCTTCCTCCGCTG	0.025	DST	Dry ; 2 tubes per oligo
				OLEY441	TTCCTGGGGGAGCCCAAGGTC	0.025	DST	Dry ; 2 tubes per oligo
				OLEY443	GTGGAGCAGGGACATTCGGGA	0.025	DST	Dry ; 2 tubes per oligo
				OLEY445	CCTGGCCTGGGTGTTGAAGCA	0.025	DST	Dry ; 2 tubes per oligo
				OLEY447	GGCTGCTTATTAGTCTCCTGGAC	0.025	DST	Dry ; 2 tubes per oligo
				OLEY449	GCCGCCGAGCTCCAAGCTAC	0.025	DST	Dry ; 2 tubes per oligo
				OLEY451	CCTCCTGGAACTGCAGCTTTGG	0.025	DST	Dry ; 2 tubes per oligo
				OLEY453	GCGCGGCTTCCGATTGGTCT	0.025	DST	Dry ; 2 tubes per oligo
				OLEY455	TCCAGCAGCTCTCACTTTGGCA	0.025	DST	Dry ; 2 tubes per oligo
				OLEY457	GAGGCGCCCCAGATCTCCAC	0.025	DST	Dry ; 2 tubes per oligo
				OLEY459	ACACCAGGAGGTGCCTTGTCG	0.025	DST	Dry ; 2 tubes per oligo
				OLEY461	AAAGTGGGCAACGCCCGTGT	0.025	DST	Dry ; 2 tubes per oligo
				OLEY463	GGCACTGCCAAAGCAGGACG	0.025	DST	Dry ; 2 tubes per oligo
				OLEY465	CCCCGAAGTCTGAGGCCAGGT	0.025	DST	Dry ; 2 tubes per oligo
				OLEY467	GTCCCCATTTGATCCACAGACAGGA	0.025	DST	Dry ; 2 tubes per oligo
				OLEY469	TGCCACCATGGAGGGCGGAT	0.025	DST	Dry ; 2 tubes per oligo
				OLEY471	GGCCGTTCTGTACGCAGGTGA	0.025	DST	Dry ; 2 tubes per oligo
				OLEY473	TCCTCAGGCGTCTGACCCTCTC	0.025	DST	Dry ; 2 tubes per oligo
				OLEY475	TCCGCGGCTTACGGTTCGTC	0.025	DST	Dry ; 2 tubes per oligo
				OLEY477	CATCGCCACAGGCGGCAGTA	0.025	DST	Dry ; 2 tubes per oligo
				OLEY479	CCTGCGGTCATGGGCGCTAC	0.025	DST	Dry ; 2 tubes per oligo
				OLEY481	CCACGCACCAGTGTGACCGA	0.025	DST	Dry ; 2 tubes per oligo

## Sheet: Sheet2
		SupplementaryTable S1. Oligonucleotides used in this study
		Gene	Oligo name	Sequence forward oligo (5'-3')	Oligo name	Sequence reverse oligo (5'-3')
		RPS14	OLEY373	TCACCGCCCTACACATCAAACT	OLEY374	CTGCGAGTGCTGTCAGAGG
		RPLP0	OLEY549	GCAGCATCTACAACCCTGAAG	OLEY550	CACTGGCAACATTGCGGAC
		CDH1	OLEY513	GATTCTGCTGCTCTTGCT	OLEY514	GATTCTGCTGCTCTTGCT
		BCL2	OLEY551	GATTGTGGCCTTCTTTGAG	OLEY552	GTTCACAAAGGCATCC
		BMP4	OLEY555	AGAACATCTGGAGAACATCC	OLEY556	AATGTTTATACGGTGGAAGC
		BMP7	OLEY557	TGGTCCACTTCATCAACC	OLEY558	TTCTGTATTTCTTCAGGATGAC
		CEACAM5	OLEY559	TCATCCTGAATGTCCTCTATG	OLEY560	GTGATGTTGGAGATAAAGAGC
		ITAG2	OLEY561	GGTGGGGTTAATTCAGTATG	OLEY562	ATATTGGGATGTCTGGGATG
		ITAG3	OLEY563	GGAAACAGCTACATGATTCAG	OLEY564	CCCAATATAGAGGTTTCCTTG
		TGFB2	OLEY565	AGATTTGCAGGTATTGATGG	OLEY566	ATTTCTAAAGCAATAGGCCG
		CAPN9	OLEY569	CAAGCTAAATGGGAGCTATG	OLEY570	CTCTTTAGTTTGGAAGGTCTC
		TNFRSF11B	OLEY519	ATAGATGTTACCCTGTGTGAG	OLEY520	AAGACACTAAGCCAGGTTAGG
		EP300	OLEY527	AAAAATAAGAGCAGCCTGAG	OLEY528	AGACCTCTTTATGCTTCTTCC
		ABCG2	OLEY321	TGGCTGTCATGGCTTCAGTA	OLEY322	GCCACGTGATTCTTCCACAA

## Sheet: Sheet3
	Supplementary Table 1. Oligonucleotides used in this study
	Gene	Oligo name	Sequence forward oligo (5'-3')	Oligo name	Sequence reverse oligo (5'-3')
	ABCG2	OLEY321	TGGCTGTCATGGCTTCAGTA	OLEY322	GCCACGTGATTCTTCCACAA
	BCL2	OLEY551	GATTGTGGCCTTCTTTGAG	OLEY552	GTTCACAAAGGCATCC
	BMP4	OLEY555	AGAACATCTGGAGAACATCC	OLEY556	AATGTTTATACGGTGGAAGC
	BMP7	OLEY557	TGGTCCACTTCATCAACC	OLEY558	TTCTGTATTTCTTCAGGATGAC
	CAPN9	OLEY569	CAAGCTAAATGGGAGCTATG	OLEY570	CTCTTTAGTTTGGAAGGTCTC
	CDH1	OLEY513	GATTCTGCTGCTCTTGCT	OLEY514	GATTCTGCTGCTCTTGCT
	CEACAM5	OLEY559	TCATCCTGAATGTCCTCTATG	OLEY560	GTGATGTTGGAGATAAAGAGC
	EP300	OLEY527	AAAAATAAGAGCAGCCTGAG	OLEY528	AGACCTCTTTATGCTTCTTCC
	ITAG2	OLEY561	GGTGGGGTTAATTCAGTATG	OLEY562	ATATTGGGATGTCTGGGATG
	ITAG3	OLEY563	GGAAACAGCTACATGATTCAG	OLEY564	CCCAATATAGAGGTTTCCTTG
	RPLP0	OLEY549	GCAGCATCTACAACCCTGAAG	OLEY550	CACTGGCAACATTGCGGAC
	RPS14	OLEY373	TCACCGCCCTACACATCAAACT	OLEY374	CTGCGAGTGCTGTCAGAGG
	TGFB2	OLEY565	AGATTTGCAGGTATTGATGG	OLEY566	ATTTCTAAAGCAATAGGCCG
	TNFRSF11B	OLEY519	ATAGATGTTACCCTGTGTGAG	OLEY520	AAGACACTAAGCCAGGTTAGG
